# Supplementary material for: Modern elite winter wheat cultivars use two physiological pathways to achieve yield stability
Source: J Exp Bot. 2025 Jun 7;77(9):2727–42. doi: 10.1093/jxb/eraf191 (PMC13139659; doi:10.1093/jxb/eraf191)
Supplement: eraf191_suppl_Supplementary_Tables_S1-S7 [file eraf191_suppl_supplementary_tables_s1-s7.xlsx]

## Sheet: Table S1
Table S1. Information of eight elite winter wheat cultivars. Pg,yield rank referring to genotypic superiority measure of grain yield across 2020-2021.
Cultivar	Pg,yield rank	Year of release	quality	country	breeder	present in experimental year
Capone	1	2012	A	Germany	LIMAGRAIN GmbH	2019-2021
Pionier	2	2013	A	Germany	Deutsche Saatveredelung	2019-2021
Patras	3	2012	A	Germany	DSV	2019-2021
Apertus	4	2013	A	Germany	Dr. Hermann Strube	2019-2021
Alves	5	2010	A	Germany	SW Seeds	2020-2021
Torrild	6	2005	A	Germany	v. Borris-Eckendorf	2020-2021
Esket	7	2007	A	Germany	RAGT/Mellinger	2020-2021
Potenzial	8	2006	A	Germany	DSV	2020-2021

## Sheet: Table S2
Table S2. Fertilization application plan. Nmin represents the nitrogen level in the soil in spring (before tillering). N176 and N220 refers to 176 and 220 kg/ha in total. Unit of nitrogen application is kg/ha.
2018-2019
	Nmin	sowing	tillering	stem elongation	heading	total N (kg/ha)
Application date		2018-11-14	2019-04-02	2019-04-24	2019-06-06
N176:Split	70	20	40	26	20	176
N176:Combined	70		40	26	40	176
N220:Split	70	20	40	70	20	220
N220:Combined	70		40	70	40	220
2019-2020
	Nmin	sowing	tillering	stem elongation	heading	total N (kg/ha)
Application date		2019-11-13	2020-03-24	2020-04-09	2020-06-04
N176:Split	57	20	50	29	20	176
N176:Combined	57		50	29	40	176
N220:Split	57	20	50	73	20	220
N220:Combined	57		50	73	40	220
2020-2021
	Nmin	sowing	tillering	stem elongation	heading	total N (kg/ha)
Application date		2020-10-28	2021-03-01	2021-04-30	2021-05-27
N176:Split	38	20	50	48	20	176
N176:Combined	38		50	48	40	176
N220:Split	38	20	50	92	20	220
N220:Combined	38		50	92	40	220

## Sheet: Table S3
Table S3. Yearly sowing date treatment plan
Sowing date treatment	2018-2019	2019-2020	2020-2021
early	2018-10-15	2019-10-24	2020-10-22
late	2018-11-08	2019-11-13	2020-11-05

## Sheet: Table S4
Table S4. Traits measured in the field experiments. Phenological traits, canopy traits, and biomass were measured under different phenological stages and three different organs (detailed in footnotes), resulting in a total number of 89 traits.
Class1	Type2	Traits	Unit	Abbreviations	Source3	Figure	Number
physio	N	light interception a	%	LI	plot		6
physio	N	leaf area index a		LAI	plot		6
physio	N	green canopy area b	%	GCA	plot		5
physio	N	tiller number c	106 / ha	tiller	plant	6,7	6
physio	N	plant height d	cm		plot		4
physio	N	SPAD b		SPAD	leaf	6,7	5
pheno	N	BBCH stage e	°Cd	TTs	plot	4	10
physio	D	dry matter c	t / ha	DMs,o*	plant	2,3	12
chemi	D	concentration of nitrogen c	mg / g biomass	[N] s,o*	plant	4	9
chemi	D	concentration of WSC c	mg / g biomass	[WSC] s,o*	plant	4,5,6,7	8
agron	D	grain yield	t / ha	GY	plant, plot	1,2	2
agron	D	grain number	106 / ha	GN	plant, plot	6	2
agron	D	grain per spike	106 / ha	GpS	plant, plot	2	2
agron	D	spike number f	106 / ha	SN	plant	1	3
agron	D	thousand grain weight	g/ 1000 grain	TGW	plant, plot	6	2
agron	D	grain area	mm2		plot		1
agron	D	grain width	mm		plot		1
agron	D	grain length	mm		plot		1
agron	D	grain moisture	%		plot		1
agron	D	grain circularity			plot		1
agron	D	grain length to width ratio			plot		1
agron	D	grain bulk density	kg / hl		plot		1
1 Class: physi: physiological, pheno: phenological, agron: agronomical, chemi: chemical
2 type: N stands for non-destructive; D: destructive.
3 sampling source: leaf, plant or plot.
a weekly measurement from BBCH41 to BBCH77.
b weekly measurement from BBCH61 to completely senescence.
c biomass cut sample collected on BBCH 23,31,41,51,61,87 collected separately for straw, spike and grain. Chemical analysis for nitrogen (N) and water soluble carbohydrate (WSC) concentration were measured for all biomass cut sample excepted for [WSCgrain,87].
d BBCH31 to BBCH77.
e record for BBCH 9, 13, 23, 31, 41, 51, 61, 71, 77 and 87.
f counted from biomass cut sample at BBCH 51, 61 and 87.
* Dry matter (DM) sampled from 50 cm biomass cut at specific stage (s) and organ (o). Subscript “s” stands for BBCH stages. Subscript “o” stands for organs in plant: straw, spike, grain, or whole plant.
yield component

## Sheet: Table S5
Table S5. Definition of 41 calculated traits.
Class	Abbreviations	unit	Calculation	Fig	Nr
physiological	ΔDMs1-s2,o a	t/ha	DMs1,o-DMs2,o	3	2
agronomical	HI		DMgrain,87/DMall,87		1
chemical	N	t/ha	DMs1,o * [N]s1,o	4	12
chemical	ΔNs1-s2,o b	t/ha	Ns1,o - Ns2,o	4	2
chemical	WSC	t/ha	DMs1,o * [WSC]s1,o	4	10
chemical	ΔWSCs1-s2,o c	kg/ha	WSCs1,o-WSCs2,o	4	1
phenological	S s1-s2d	°Cd	TTs1-TTs2	4,6,7	12
phenological	GCD	°Cd	TTGCA50-TT61	4,5,6,7	1
1 Dry matter (DM) sampled from 50 cm biomass cut at specific stage (s) and organ (o). Subscript “s” stands for BBCH stages. Subscript “o” stands for organs in plant: straw, spike, grain, or whole plant (whole). Other abbreviations: nitrogen content (N), N concentration [N], water soluble carbohydrate content (WSC), WSC concentration [WSC], green canopy duration (GCD), thermal time which 50% canop…
a Difference of DM from same specific organ between BBCH stages s1 and s2. ΔDM61‑87,straw refers to mobile part that could be translocated to the spike. ΔDM87‑61,whole refers to dry matter accumulation during post-anthesis.
b Difference of N from same specific organ between BBCH stages s1 and s2. ΔN61‑87,straw refers to mobile part that could be translocated to the spike.ΔN87‑61,whole refers to nitrogen accumulation during post-anthesis.
c Translocated water soluble carbohydrate content between stages (s1 and s2).
d Thermal sum from BBCH61 to GCA50. See Lichthardt et al. 2020 for details.

## Sheet: TableS6
Table S6. Simple statistics for 143, physiological, agronomical and phenological traits in field experiments from 2019-2021.
source	BBCH	trait	type	Unit	full	mean_2019	range_2019	mean_2020	range_2020	mean_2021	range_2021
plot	00_09	BBCH phase	derived	°Cd	BBCH phase	156.4±9.2	142.1-170.9	173.6±15.5	150.6-199.5	174.6±8.4	166.3-182.9
plot	09	BBCH	measurement	°Cd	BBCH stage	155.9±9.8	136.3-175	173.2±15.5	144.5-199.5	174.6±8.3	166.3-182.9
plot	09_13	BBCH phase	derived	°Cd	BBCH phase	292.1±15.1	268.4-320	302.8±34.5	244.7-355.4	339±13.6	326.6-358.8
plot	13	BBCH	measurement	°Cd	BBCH stage	448.3±12.9	431.4-477.5	475.3±30.6	398.1-534.2	512.6±9	509.5-540.3
plot	13_23	BBCH phase	derived	°Cd	BBCH phase	265.7±15.3	242.9-301.1	250.5±24.7	205.8-317	247.3±38	185.6-373.4
plot	23	BBCH	measurement	°Cd	BBCH stage	714.7±15.5	668-750.5	728.1±26.4	575-769	759±50.2	670.3-923.3
straw	23	DM	measurement	t/ha	dry matter	0.41±0.09	0.28-0.59	0.35±0.08	0.2-0.6	0.17±0.06	0.09-0.33
straw	23	N	measurement	t/ha	total nitrogen content	0.02±0.003	0.01-0.02
straw	23	WSC	measurement	t/ha	total water soluble carbohydrate content	0.04±0.01	0.02-0.08
straw	23	[N]	measurement	mg/g	nitrogen concentration per dry matter	41±3.7	32.6-47.9
straw	23	[WSC]	measurement	mg/g	water soluble carbohydrate concentration per dry matter	101.9±24.3	57.6-159.5
plot	23	tiller	measurement	10^6/ha	tiller number per area			7±1	4.6-9.6	4.6±1.3	2.6-8.3
plot	23_31	BBCH phase	derived	°Cd	BBCH phase	336.1±43	231.9-427.2	306.4±61.5	159-400.1	240.9±63.1	115.8-393.6
plot	31	BBCH	measurement	°Cd	BBCH stage	1050.8±52.2	894.9-1165.6	1032.7±76.9	920.3-1163.5	1002.1±81.6	846.5-1189.8
straw	31	DM	measurement	t/ha	dry matter	1.3±0.34	0.94-2.3	1.5±0.45	0.84-2.8	1±0.18	0.71-1.6
straw	31	N	measurement	t/ha	total nitrogen content	0.05±0.01	0.03-0.09
straw	31	WSC	measurement	t/ha	total water soluble carbohydrate content	0.46±0.11	0.28-0.62
straw	31	[N]	measurement	mg/g	nitrogen concentration per dry matter	36.3±1.8	33.8-39.7
straw	31	[WSC]	measurement	mg/g	water soluble carbohydrate concentration per dry matter	350.5±42.7	240.4-416.6
plot	31	tiller	measurement	10^6/ha	tiller number per area	3.2±0.31	2.5-4	9.6±1.8	6.7-13.6	9.7±1.5	6.9-14.1
plot	31_41	BBCH phase	derived	°Cd	BBCH phase	368.7±49.2	314-473.2	471.5±42.1	349.2-526.7	340.4±35.5	262.4-423.5
plot	31_61	BBCH phase	derived	°Cd	BBCH phase	670.4±49.2	615.6-774.8	654.6±46	549.2-715.7	562±39.7	472.3-628.9
plot	41	BBCH	measurement	°Cd	BBCH stage	1422.5±57.4	1365.4-1479.6	1505.5±67.9	1403.4-1608.7	1340±78.8	1204.5-1473.9
straw	41	DM	measurement	t/ha	dry matter	8.2±1.4	6.2-11.6	7.9±1.5	5.2-11.8	6.4±0.92	4.2-9.5
plot	41	LAI	measurement		leaf area index	4.4±0.53	2.9-5.3	2.9±0.88	1.4-5.6	3.2±0.52	2.2-4.3
plot	41	LI	measurement		light interception	0.88±0.04	0.8-0.94	0.76±0.09	0.44-0.94	0.82±0.04	0.73-0.9
straw	41	N	measurement	t/ha	total nitrogen content	0.18±0.03	0.12-0.23
straw	41	WSC	measurement	t/ha	total water soluble carbohydrate content	1.3±0.4	0.67-2.3
straw	41	[N]	measurement	mg/g	nitrogen concentration per dry matter	21.7±2.4	17-26.3
straw	41	[WSC]	measurement	mg/g	water soluble carbohydrate concentration per dry matter	157.5±32.8	99.6-234.4
plot	41	tiller	measurement	10^6/ha	tiller number per area	7.2±1.1	5.8-10.3	5.1±0.91	3-7.3	7.4±1.5	4.4-12.3
plot	41_51	BBCH phase	derived	°Cd	BBCH phase	162.9±0.0e+00	162.9-162.9	56.6±16	36.7-120.6	109.5±23.3	74.2-170.7
plot	51	BBCH	measurement	°Cd	BBCH stage	1585.4±57.4	1528.3-1642.5	1562±63	1461.3-1652.6	1450.5±78.7	1342.3-1566.6
spike	51	DM	measurement	t/ha	dry matter	1.2±0.43	0.62-2.4	1±0.42	0.15-1.8	1.1±0.24	0.51-1.6
straw	51	DM	measurement	t/ha	dry matter	9.7±1.8	5.8-14.5	9.1±1.7	5.4-16.1	7.2±0.81	5.3-8.7
whole plant	51	DM	measurement	t/ha	dry matter	10.8±2.2	6.5-16.8	10.1±1.8	5.9-17.8	8.3±0.91	6.3-10.3
plot	51	GCA	measurement	%	green canopy area			100±0.0e+00	100-100	100±0.0e+00	100-100
plot	51	Height	measurement	cm	plant height			54.8±5.6	42.3-68	63.8±3.6	55.3-72.3
plot	51	LAI	measurement		leaf area index	4.9±0.69	3.3-6.8	4.3±0.87	2.6-6.7	4.3±0.38	3.3-5.1
plot	51	LI	measurement		light interception	0.85±0.04	0.74-0.92	0.89±0.05	0.75-0.97	0.89±0.05	0.61-0.95
spike	51	N	measurement	t/ha	total nitrogen content	0.02±0.009	0.01-0.05
straw	51	N	measurement	t/ha	total nitrogen content	0.17±0.03	0.11-0.26
whole plant	51	N	measurement	t/ha	total nitrogen content	0.2±0.04	0.13-0.3
leaf	51	SPAD	measurement		SPAD			55.4±2.9	48-60.7	51.6±2.9	43.8-57.6
spike	51	WSC	measurement	t/ha	total water soluble carbohydrate content	0.19±0.07	0.1-0.36
straw	51	WSC	measurement	t/ha	total water soluble carbohydrate content	1.8±0.49	1.1-3
whole plant	51	WSC	measurement	t/ha	total water soluble carbohydrate content	2±0.55	1.2-3.4
spike	51	[N]	measurement	mg/g	nitrogen concentration per dry matter	20.7±1.1	18.6-22.4
straw	51	[N]	measurement	mg/g	nitrogen concentration per dry matter	18±1.4	13-19.8
spike	51	[WSC]	measurement	mg/g	water soluble carbohydrate concentration per dry matter	165.9±17.4	135.6-194.8
straw	51	[WSC]	measurement	mg/g	water soluble carbohydrate concentration per dry matter	186.3±36.3	123.7-257
plot	51	SN	measurement	10^6/ha	spike number per area	3.9±1.1	2.1-6.6	2.8±0.98	0.55-5.3	3.9±0.7	2.7-6.3
plot	51	tiller	measurement	10^6/ha	tiller number per area	5.8±0.94	3.8-7.7	5±0.98	3.4-7.9	6.7±0.94	4.5-8.8
plot	51_61	BBCH phase	derived	°Cd	BBCH phase	138.7±5.1e-12	138.7-138.7	126.4±21.1	82.6-158.3	111.3±19.7	75.1-147.7
plot	61	BBCH	measurement	°Cd	BBCH stage	1724.1±57.4	1667-1781.2	1687.7±67.5	1545.8-1806.2	1562.3±78.4	1433.9-1679.4
spike	61	DM	measurement	t/ha	dry matter	2.3±0.35	1.7-3	2.2±0.5	1.3-3.6	2.2±0.35	1.3-3.2
straw	61	DM	measurement	t/ha	dry matter	10.7±1.6	8.1-13.5	10.2±2	6.3-14.2	8.3±1.1	5.7-11.2
whole plant	61	DM	measurement	t/ha	dry matter	13±1.9	9.8-16.5	12.3±2.4	7.6-17	10.5±1.4	7-14.4
plot	61	GCA	measurement	%	green canopy area	93.7±2.2	86.7-96.7	96.7±2.7	90-100	97.7±2.7	90-100
plot	61	Height	measurement	cm	plant height			75.9±8.1	62.1-119.5	83.8±2.7	76.7-90.7
plot	61	LAI	measurement		leaf area index	5.7±0.77	4.2-7.3	4.6±0.96	2.8-7.3	4.9±0.45	3.8-5.8
plot	61	LI	measurement		light interception	0.96±0.02	0.91-0.98	0.91±0.04	0.79-0.97	0.93±0.03	0.78-0.99
spike	61	N	measurement	t/ha	total nitrogen content	0.04±0.007	0.03-0.06	0.03±0.009	0.02-0.06	0.04±0.007	0.02-0.06
straw	61	N	measurement	t/ha	total nitrogen content	0.16±0.03	0.11-0.23	0.12±0.03	0.06-0.19	0.12±0.03	0.07-0.19
whole plant	61	N	measurement	t/ha	total nitrogen content	0.2±0.04	0.14-0.28	0.15±0.04	0.08-0.23	0.16±0.03	0.09-0.23
leaf	61	SPAD	measurement		SPAD			57.5±2.7	51.4-64.9	53.2±2.6	48-59.9
spike	61	WSC	measurement	t/ha	total water soluble carbohydrate content	0.26±0.07	0.16-0.43	0.51±0.14	0.27-0.93	0.45±0.1	0.25-0.67
straw	61	WSC	measurement	t/ha	total water soluble carbohydrate content	1.9±0.4	0.97-2.8	4±0.82	2.4-6.6	1.8±0.45	0.82-2.8
whole plant	61	WSC	measurement	t/ha	total water soluble carbohydrate content	2.2±0.46	1.2-3.3	4.5±0.89	2.7-7.4	2.3±0.5	1.2-3.4
spike	61	[N]	measurement	mg/g	nitrogen concentration per dry matter	18.4±1.2	16.1-20.8	15.7±1	13.8-17.5	17.1±1.2	14.7-19.2
straw	61	[N]	measurement	mg/g	nitrogen concentration per dry matter	15.2±1.7	12.5-19.2	11.4±1.8	8.2-15.2	14.5±2.6	9.5-20.5
spike	61	[WSC]	measurement	mg/g	water soluble carbohydrate concentration per dry matter	112.1±18.7	81-152	237±52.7	144.6-357.6	202.3±28.3	130.6-263.5
straw	61	[WSC]	measurement	mg/g	water soluble carbohydrate concentration per dry matter	182.2±34.1	112.7-251.5	402.7±78.1	254.2-545.8	219.1±52.8	98.5-338.2
plot	61	SN	measurement	10^6/ha	spike number per area	5.6±0.88	4.2-7.3	4.8±0.99	2.5-7	5.3±0.89	3.6-7.4
plot	61	tiller	measurement	10^6/ha	tiller number per area	6.2±0.96	4.4-8.1	5.7±1.1	2.8-7.6	6±1	3.9-8.7
plot	61_71	BBCH phase	derived	°Cd	BBCH phase	87±12.7	77.1-122.2	202.9±31.8	133.2-268.5	131.3±26.5	78-187.8
plot	61_87	BBCH phase	derived	°Cd	BBCH phase	751.3±0.0e+00	751.3-751.3	733±38.4	662.7-818.5	729.7±40.8	667.3-824
plot	71	BBCH	measurement	°Cd	BBCH stage	1808.3±58.3	1744.2-1903.4	1890.3±82.5	1757.3-2072	1694.2±90.6	1571.4-1818.7
plot	71	GCA	measurement	%	green canopy area	93.8±2.4	90-98.3	86±4	78.3-95	91.5±2.8	83.3-95
plot	71	Height	measurement	cm	plant height	74.5±3.9	64.6-81.2
plot	71	LAI	measurement		leaf area index	6.1±0.58	4.9-7.2	4.3±0.92	2.8-6.3	4.8±0.49	3.7-6
plot	71	LI	measurement		light interception	0.96±0.02	0.91-0.98	0.89±0.05	0.68-0.97	0.94±0.03	0.88-0.99
leaf	71	SPAD	measurement		SPAD			58.5±3.1	50-67.9	52±3.7	42.9-62.4
plot	71_77	BBCH phase	derived	°Cd	BBCH phase	199±28.4	142.4-257	256.6±28.9	166.8-329.6	141±16	109.5-167.1
plot	77	BBCH	measurement	°Cd	BBCH stage	2008.6±68.5	1888.8-2088.6	2145.8±80.4	2029.2-2311.3	1835.3±86	1714.6-1924.4
plot	77	GCA	measurement	%	green canopy area	70.7±14.4	33.3-88.3	79.6±9.9	51.7-95	85.3±5.3	73.3-93.3
plot	77	Height	measurement	cm	plant height	74.5±3.9	64.6-81.2	79.7±5	65.7-90.3	84.2±3.2	78.3-91
plot	77	LAI	measurement		leaf area index	5.3±0.69	4.2-6.4	3.8±0.75	2.4-5.5	4.3±0.58	2.9-5.5
plot	77	LI	measurement		light interception	0.94±0.02	0.9-0.97	0.89±0.05	0.77-0.97	0.92±0.03	0.83-0.99
leaf	77	SPAD	measurement		SPAD			53.6±7.1	32.2-64.3	39.4±8	21.2-54.3
plot	77_87	BBCH phase	derived	°Cd	BBCH phase	467.6±29.3	394.6-529.5	274.1±44.9	192.7-379.6	456.6±49.9	383.8-576
plot	87	BBCH	measurement	°Cd	BBCH stage	2475.4±57.4	2418.3-2532.5	2420.6±83.2	2275.1-2653.9	2292.5±95.6	2155.1-2500.4
spike	87	DM	measurement	t/ha	dry matter	12.3±1.9	9.7-16.7	12.3±1.7	8.2-17.1	9±1.4	6.2-13.3
straw	87	DM	measurement	t/ha	dry matter	7.8±1.1	6-10.5	7.8±1.4	4.8-11	6.8±1.1	4.7-9.4
whole plant	87	DM	measurement	t/ha	dry matter	20.1±2.9	15.9-27.2	20.1±3	13-27.5	15.9±2.2	11.4-22.1
plot	87	GCA	measurement	%	green canopy area	8.6±11	0.0e+00-43.3	34.1±16.6	10-71.7	64.5±10.2	45-85
	87	HI	measurement		harvest index	0.55±0.02	0.51-0.59	0.51±0.02	0.46-0.56	0.46±0.03	0.39-0.53
plot	87	LAI	measurement		leaf area index	4.5±0.56	3.6-5.5	3.3±0.71	2.2-5.5	3.6±0.49	2.6-4.9
plot	87	LI	measurement		light interception	0.92±0.03	0.86-0.96	0.84±0.07	0.7-0.95	0.9±0.03	0.82-0.97
kernel	87	N	measurement	t/ha	total nitrogen content	0.19±0.03	0.15-0.27	0.17±0.03	0.11-0.25	0.14±0.03	0.1-0.2
straw	87	N	measurement	t/ha	total nitrogen content	0.04±0.01	0.03-0.08	0.03±0.008	0.02-0.06	0.04±0.01	0.01-0.08
whole plant	87	N	measurement	t/ha	total nitrogen content	0.23±0.04	0.18-0.32	0.2±0.04	0.13-0.29	0.19±0.03	0.12-0.26
leaf	87	SPAD	measurement		SPAD			20.9±9.7	4.5-54	21.8±9.4	9.5-44.5
straw	87	WSC	measurement	t/ha	total water soluble carbohydrate content	0.2±0.12	0.08-0.46	0.29±0.16	0.09-0.76	0.14±0.16	0.0e+00-0.7
kernel	87	[N]	measurement	mg/g	nitrogen concentration per dry matter	17.3±0.97	15.4-18.7	16.6±1.4	14-19.6	19.8±1.9	16.3-23.7
straw	87	[N]	measurement	mg/g	nitrogen concentration per dry matter	5±1.1	3.3-9.6	3.8±0.6	2.9-5.1	6.1±1	2.8-8.3
straw	87	[WSC]	measurement	mg/g	water soluble carbohydrate concentration per dry matter	25.8±14.5	10.6-62.6	37.4±19.4	13.6-97.7	17.2±15.8	0.0e+00-69.5
plot	87	grain_LB_ratio	measurement		grain length to width ratio	1.8±0.04	1.8-1.9	1.8±0.08	1.6-1.9	1.9±0.07	1.7-1.9
plot	87	grain_area	measurement	mm^2	grain area	17.5±1	15.4-19	17.1±1.3	14.6-19.2	16.1±1.3	13.6-18.2
plot	87	grain_bulk_density	measurement	kg/hl	grain bulk density	41.7±1.8	38.1-45.4	43.2±0.94	40-45.4	74.1±2.2	66.8-79.5
plot	87	grain_circularity	measurement		grain circularity	1.3±0.02	1.3-1.3	1.3±0.03	1.2-1.3	1.3±0.01	1.3-1.3
plot	87	grain_length	measurement	mm	grain length	6.5±0.23	6.1-6.8	6.3±0.33	5.7-6.8	6.3±0.33	5.6-6.7
plot	87	grain_moisture	measurement	%	grain moisture	9.5±0.31	8.8-10.3	8±0.25	7.4-8.6	8.7±0.3	8.1-9.4
biomasscut	87	grain_number	measurement	10^6/ha	grain number per area	242.3±37.7	182.1-330.4	230.8±39	167.2-309.3	197.1±45.7	93.3-297.5
plot	87	grain_number	measurement	10^6/ha	grain number per area	187.6±18.3	146-232.5	181.2±22.6	139.2-234.3	169.2±16.5	136.4-196.9
biomasscut	87	grain_per_spike	measurement	10^6/ha	grain per spike per area	43.3±4	36.9-51.5	42.6±4.6	32.5-52.4	38±5.6	26.7-56.5
plot	87	grain_per_spike	measurement	10^6/ha	grain per spike per area	35.1±5.6	26.9-49.7	34.9±5	25.4-50.8	35±6.2	25.3-57.1
plot	87	grain_width	measurement	mm	grain width	3.6±0.1	3.4-3.7	3.6±0.1	3.4-3.8	3.4±0.11	3.2-3.6
plot	87	SN	measurement	10^6/ha	spike number per area	5.6±0.88	4.1-7.2	5.5±0.96	3.6-7.6	5.2±0.81	3.7-7.2
plot	87	tiller	measurement	10^6/ha	tiller number per area			5.5±0.97	3.6-7.7	5.8±1	3.7-9.9
biomasscut	87	TGW	measurement	g/1000 grain	thosand grain weight	46±4.2	38-54.7	45±4.3	37.6-52.3	36.9±3.6	30.9-43.9
plot	87	TGW	measurement	g/1000 grain	thosand grain weight	43.7±3.7	36.4-50.5	42.8±3.9	35.6-49.6	37±3.6	30.7-43.2
biomasscut	87	yield	measurement	t/ha	grain yield	11.1±1.7	8.8-14.9	10.3±1.4	6.9-14.2	7.3±1.2	4.7-11
plot	87	yield	measurement	t/ha	grain yield	8.1±0.35	7.4-8.7	7.7±0.63	6.6-9.2	6.2±0.37	5.6-7.2
plot	post	GCD	derived	°Cd	green canopy duration	449.9±22.4	415.8-494.5	600.2±44.9	493.1-685.4	601.7±26.4	536.6-654.3
plot	post	remobilised_DM	derived	t/ha	remobilised dry matter at anthesis	2.9±1.9	0.0e+00-7.6	2.5±1.7	0.0e+00-7.1	1.6±1.1	0.0e+00-4.8
plot	post	remobilised_N	derived	t/ha	remobilised nitrogen at anthesis	0.12±0.03	0.07-0.19	0.09±0.03	0.03-0.15	0.08±0.02	0.03-0.16
plot	post	remobilised_WSC	derived	t/ha	remobilised wsc at anthesis	1.7±0.48	0.78-2.8	3.7±0.86	2-6.4	1.7±0.53	0.47-2.7
plot	post	post_DM	derived	t/ha	post-anthesis dry matter at anthesis	7.1±3.5	0.0e+00-14.9	7.7±2.9	0.9-13.7	5.3±2.1	0.0e+00-11.3
plot	post	post_N	derived	t/ha	post-anthesis nitrogen at anthesis	0.04±0.04	0.0e+00-0.11	0.05±0.03	0.0e+00-0.13	0.03±0.03	0.0e+00-0.1

## Sheet: Table S7
Table S7. Ranges of environmental variables between years (2020-2021) from sowing to maturity. Θv is the soil volumetric water availability of at three layers (0-30, 30-60, 60-90 cm).
Environmental variables	2019	2020	2021
Percipitation (mm)	353.1±2.8	310.6±9.9	367.3±11.8
Radiation (MJ/m2)	2773.2±30.4	2823.5±50.2	2582.9±44.9
Photothermal quotient (MJ/°Cd m2)	371.8±4	344.8±8.7	334.6±3
θv_30 (%)	16.89±5.8	21.76±8.6	9.09±2.3
θv_60 (%)	22.54±3.9	23.59±4.7	18.86±1.8
θv_100 (%)	27.95±1.9	30.21±2.6	25.05±1
Thermal sum (°Cd)	2475.4±61	2410.4±73.3	2281.9±88.1
